# Supplementary material for: Simulation of pedestrian evacuation route choice using social force model in large-scale public space: Comparison of five evacuation strategies
Source: PLoS One. 2019 Sep 6;14(9):e0221872. doi: 10.1371/journal.pone.0221872 (PMC6730895; doi:10.1371/journal.pone.0221872)
Supplement: S1 Data — (XLSX) [file pone.0221872.s001.xlsx]

## Sheet: Datasource
	Arrival				Departure
Time period group/5min	weekends	weekdays		Time period group/5min	weekends	weekdays
8:00:00-8:05:00	58	114		8:00:00-8:05:00	49	50
8:05:01-8:10:00	74	92		8:05:01-8:10:00	26	58
8:10:01-8:15:00	84	108		8:10:01-8:15:00	58	64
8:15:01-8:20:00	96	125		8:15:01-8:20:00	59	60
8:20:01-8:25:00	156	104		8:20:01-8:25:00	95	68
8:25:01-8:30:00	114	107		8:25:01-8:30:00	81	87
8:30:01-8:35:00	114	74		8:30:01-8:35:00	84	69
8:35:01-8:40:00	151	119		8:35:01-8:40:00	104	53
8:40:01-8:45:00	206	89		8:40:01-8:45:00	65	80
8:45:01-8:50:00	152	114		8:45:01-8:50:00	115	103
8:50:01-8:55:00	185	99		8:50:01-8:55:00	95	90
8:55:01-9:00:00	176	79		8:55:01-9:00:00	116	78
9:00:01-9:05:00	146	105		9:00:01-9:05:00	147	84
9:05:01-9:10:00	173	133		9:05:01-9:10:00	142	89
9:10:01-9:15:00	138	128		9:10:01-9:15:00	169	89
9:15:01-9:20:00	191	124		9:15:01-9:20:00	140	102
9:20:01-9:25:00	180	107		9:20:01-9:25:00	177	75
9:25:01-9:30:00	197	121		9:25:01-9:30:00	148	78
9:30:01-9:35:00	192	124		9:30:01-9:35:00	139	111
9:35:01-9:40:00	205	127		9:35:01-9:40:00	139	115
9:40:01-9:45:00	198	172		9:40:01-9:45:00	133	104
9:45:01-9:50:00	214	172		9:45:01-9:50:00	193	120
9:50:01-9:55:00	199	162		9:50:01-9:55:00	213	108
9:55:01-10:00:00	240	168		9:55:01-10:00:00	146	109
10:00:01-10:05:00	211	162		10:00:01-10:05:00	215	114
10:05:01-10:10:00	211	108		10:05:01-10:10:00	167	116
10:10:01-10:15:00	266	132		10:10:01-10:15:00	208	115
10:15:01-10:20:00	251	158		10:15:01-10:20:00	233	132
10:20:01-10:25:00	299	146		10:20:01-10:25:00	231	138
10:25:01-10:30:00	275	137		10:25:01-10:30:00	252	112
10:30:01-10:35:00	277	134		10:30:01-10:35:00	208	120
10:35:01-10:40:00	358	169		10:35:01-10:40:00	283	126
10:40:01-10:45:00	398	167		10:40:01-10:45:00	334	166
10:45:01-10:50:00	404	187		10:45:01-10:50:00	287	162
10:50:01-10:55:00	479	152		10:50:01-10:55:00	332	154
10:55:01-11:00:00	438	197		10:55:01-11:00:00	370	137
11:00:00-11:05:00	414	289		11:00:00-11:05:00	546	158
11:05:01-11:10:00	361	249		11:05:01-11:10:00	516	152
11:10:01-11:15:00	404	248		11:10:01-11:15:00	472	138
11:15:01-11:20:00	343	282		11:15:01-11:20:00	469	137
11:20:01-11:25:00	502	288		11:20:01-11:25:00	550	154
11:25:01-11:30:00	404	266		11:25:01-11:30:00	517	203
11:30:01-11:35:00	446	275		11:30:01-11:35:00	514	178
11:35:01-11:40:00	388	292		11:35:01-11:40:00	439	174
11:40:01-11:45:00	411	283		11:40:01-11:45:00	420	123
11:45:01-11:50:00	396	300		11:45:01-11:50:00	403	149
11:50:01-11:55:00	415	311		11:50:01-11:55:00	384	161
11:55:01-12:00:00	390	279		11:55:01-12:00:00	406	202
12:00:00-12:05:00	448	214		12:00:00-12:05:00	440	176
12:05:01-12:10:00	391	197		12:05:01-12:10:00	399	212
12:10:01-12:15:00	436	223		12:10:01-12:15:00	431	180
12:15:01-12:20:00	391	227		12:15:01-12:20:00	416	170
12:20:01-12:25:00	407	224		12:20:01-12:25:00	438	204
12:25:01-12:30:00	416	212		12:25:01-12:30:00	420	210
12:30:01-12:35:00	437	205		12:30:01-12:35:00	423	267
12:35:01-12:40:00	402	214		12:35:01-12:40:00	417	203
12:40:01-12:45:00	402	185		12:40:01-12:45:00	388	235
12:45:01-12:50:00	378	196		12:45:01-12:50:00	451	197
12:50:01-12:55:00	327	197		12:50:01-12:55:00	383	225
12:55:01-13:00:00	372	198		12:55:01-13:00:00	428	230
13:00:00-13:05:00	631	288		13:00:00-13:05:00	587	288
13:05:01-13:10:00	641	278		13:05:01-13:10:00	652	283
13:10:01-13:15:00	665	292		13:10:01-13:15:00	680	304
13:15:01-13:20:00	810	292		13:15:01-13:20:00	717	314
13:20:01-13:25:00	712	303		13:20:01-13:25:00	696	329
13:25:01-13:30:00	724	234		13:25:01-13:30:00	728	257
13:30:01-13:35:00	675	295		13:30:01-13:35:00	664	285
13:35:01-13:40:00	720	304		13:35:01-13:40:00	829	309
13:40:01-13:45:00	858	317		13:40:01-13:45:00	775	293
13:45:01-13:50:00	756	264		13:45:01-13:50:00	849	276
13:50:01-13:55:00	803	299		13:50:01-13:55:00	701	279
13:55:01-14:00:00	806	301		13:55:01-14:00:00	924	296
14:00:00-14:05:00	863	316		14:00:00-14:05:00	784	319
14:05:01-14:10:00	840	273		14:05:01-14:10:00	758	279
14:10:01-14:15:00	925	309		14:10:01-14:15:00	831	323
14:15:01-14:20:00	816	326		14:15:01-14:20:00	892	265
14:20:01-14:25:00	751	270		14:20:01-14:25:00	870	320
14:25:01-14:30:00	822	273		14:25:01-14:30:00	819	283
14:30:01-14:35:00	828	250		14:30:01-14:35:00	768	282
14:35:01-14:40:00	784	307		14:35:01-14:40:00	812	253
14:40:01-14:45:00	858	271		14:40:01-14:45:00	845	284
14:45:01-14:50:00	902	303		14:45:01-14:50:00	820	288
14:50:01-14:55:00	823	344		14:50:01-14:55:00	852	295
14:55:01-15:00:00	850	274		14:55:01-15:00:00	779	327
15:00:00-15:05:00	789	321		15:00:00-15:05:00	752	298
15:05:01-15:10:00	872	324		15:05:01-15:10:00	732	335
15:10:01-15:15:00	897	306		15:10:01-15:15:00	841	323
15:15:01-15:20:00	849	278		15:15:01-15:20:00	857	265
15:20:01-15:25:00	794	313		15:20:01-15:25:00	841	303
15:25:01-15:30:00	775	323		15:25:01-15:30:00	852	296
15:30:01-15:35:00	770	301		15:30:01-15:35:00	843	336
15:35:01-15:40:00	770	275		15:35:01-15:40:00	892	319
15:40:01-15:45:00	803	265		15:40:01-15:45:00	799	307
15:45:01-15:50:00	724	312		15:45:01-15:50:00	769	317
15:50:01-15:55:00	816	358		15:50:01-15:55:00	840	311
15:55:01-16:00:00	807	323		15:55:01-16:00:00	747	339
16:00:00-16:05:00	834	276		16:00:00-16:05:00	864	302
16:05:01-16:10:00	671	331		16:05:01-16:10:00	743	332
16:10:01-16:15:00	774	301		16:10:01-16:15:00	768	339
16:15:01-16:20:00	689	339		16:15:01-16:20:00	896	271
16:20:01-16:25:00	753	318		16:20:01-16:25:00	872	319
16:25:01-16:30:00	709	307		16:25:01-16:30:00	751	341
16:30:01-16:35:00	728	292		16:30:01-16:35:00	877	334
16:35:01-16:40:00	715	318		16:35:01-16:40:00	796	323
16:40:01-16:45:00	688	352		16:40:01-16:45:00	827	302
16:45:01-16:50:00	698	356		16:45:01-16:50:00	766	320
16:50:01-16:55:00	829	350		16:50:01-16:55:00	740	401
16:55:01-17:00:00	791	400		16:55:01-17:00:00	724	410
17:00:00-17:05:00	460	258		17:00:00-17:05:00	422	228
17:05:01-17:10:00	491	233		17:05:01-17:10:00	478	304
17:10:01-17:15:00	492	243		17:10:01-17:15:00	504	238
17:15:01-17:20:00	404	269		17:15:01-17:20:00	405	238
17:20:01-17:25:00	444	277		17:20:01-17:25:00	487	231
17:25:01-17:30:00	534	298		17:25:01-17:30:00	481	279
17:30:01-17:35:00	545	295		17:30:01-17:35:00	493	248
17:35:01-17:40:00	536	300		17:35:01-17:40:00	531	255
17:40:01-17:45:00	475	382		17:40:01-17:45:00	527	280
17:45:01-17:50:00	503	364		17:45:01-17:50:00	533	306
17:50:01-17:55:00	473	355		17:50:01-17:55:00	524	308
17:55:01-18:00:00	554	326		17:55:01-18:00:00	532	312
18:00:00-18:05:00	602	417		18:00:00-18:05:00	565	306
18:05:01-18:10:00	666	392		18:05:01-18:10:00	632	378
18:10:01-18:15:00	660	460		18:10:01-18:15:00	648	340
18:15:01-18:20:00	629	476		18:15:01-18:20:00	638	317
18:20:01-18:25:00	589	491		18:20:01-18:25:00	647	408
18:25:01-18:30:00	652	436		18:25:01-18:30:00	624	399
18:30:01-18:35:00	604	557		18:30:01-18:35:00	666	389
18:35:01-18:40:00	633	571		18:35:01-18:40:00	605	448
18:40:01-18:45:00	663	565		18:40:01-18:45:00	621	462
18:45:01-18:50:00	626	491		18:45:01-18:50:00	666	440
18:50:01-18:55:00	687	557		18:50:01-18:55:00	633	444
18:55:01-19:00:00	707	547		18:55:01-19:00:00	762	463
19:00:00-19:05:00	822	588		19:00:00-19:05:00	924	573
19:05:01-19:10:00	829	649		19:05:01-19:10:00	868	606
19:10:01-19:15:00	818	661		19:10:01-19:15:00	939	545
19:15:01-19:20:00	915	640		19:15:01-19:20:00	852	572
19:20:01-19:25:00	904	583		19:20:01-19:25:00	888	664
19:25:01-19:30:00	857	618		19:25:01-19:30:00	848	631
19:30:01-19:35:00	812	632		19:30:01-19:35:00	855	646
19:35:01-19:40:00	787	568		19:35:01-19:40:00	876	586
19:40:01-19:45:00	892	614		19:40:01-19:45:00	918	630
19:45:01-19:50:00	861	654		19:45:01-19:50:00	980	648
19:50:01-19:55:00	747	626		19:50:01-19:55:00	810	633
19:55:01-20:00:00	822	547		19:55:01-20:00:00	838	598
20:00:00-20:05:00	874	552		20:00:00-20:05:00	872	658
20:05:01-20:10:00	708	550		20:05:01-20:10:00	767	677
20:10:01-20:15:00	710	485		20:10:01-20:15:00	798	615
20:15:01-20:20:00	739	504		20:15:01-20:20:00	803	589
20:20:01-20:25:00	729	527		20:20:01-20:25:00	738	548
20:25:01-20:30:00	743	513		20:25:01-20:30:00	796	518
20:30:01-20:35:00	679	558		20:30:01-20:35:00	862	649
20:35:01-20:40:00	701	556		20:35:01-20:40:00	890	604
20:40:01-20:45:00	701	520		20:40:01-20:45:00	800	655
20:45:01-20:50:00	654	498		20:45:01-20:50:00	733	569
20:50:01-20:55:00	640	457		20:50:01-20:55:00	698	578
20:55:01-21:00:00	574	461		20:55:01-21:00:00	687	563
21:00:00-21:05:00	560	479		21:00:00-21:05:00	724	571
21:05:01-21:10:00	430	437		21:05:01-21:10:00	683	545
21:10:01-21:15:00	479	451		21:10:01-21:15:00	669	562
21:15:01-21:20:00	433	360		21:15:01-21:20:00	562	463
21:20:01-21:25:00	390	293		21:20:01-21:25:00	572	428
21:25:01-21:30:00	378	335		21:25:01-21:30:00	488	409
21:30:01-21:35:00	361	317		21:30:01-21:35:00	455	342
21:35:01-21:40:00	322	292		21:35:01-21:40:00	464	363
21:40:01-21:45:00	309	282		21:40:01-21:45:00	421	426
21:45:01-21:50:00	286	225		21:45:01-21:50:00	392	328
21:50:01-21:55:00	257	204		21:50:01-21:55:00	390	264
21:55:01-22:00:00	249	185		21:55:01-22:00:00	351	266
